# Supplementary material for: Antioxidants of Amaranth, Quinoa and Buckwheat Wholemeals and Heat-Damage Development in Pseudocereal-Enriched Einkorn Water Biscuits
Source: Molecules. 2022 Nov 3;27(21):7541. doi: 10.3390/molecules27217541 (PMC9654256; doi:10.3390/molecules27217541)
Supplement: Supplementary file 1 [file molecules-27-07541-s001.zip]

Archive with 1 entries (1 files):
- molecules-1998637-supplementary.pdf
